# Supplementary material for: Navigating ethical minefields: a multi-stakeholder approach to assessing interconnected risks in generative AI using grey DEMATEL
Source: Front Artif Intell. 2025 Jul 1;8:1611024. doi: 10.3389/frai.2025.1611024 (PMC12261451; doi:10.3389/frai.2025.1611024)
Supplement: Supplementary file 4 [file Table_4.xlsx]

## Sheet: Sheet1
Table 3: Total Relationship Matrix for AI Policy Maker Risk Enablers
	RE1	RE2	RE3	RE4	RE5	RE6	RE7	RE8	RE9	RE10	RE11	RE12	RE13	RE14
RE1	0.14	0.16	0.16	0.21	0.15	0.21	0.23	0.2	0.16	0.05	0.23	0.24	0.21	0.17
RE2	0.22	0.04	0.08	0.1	0.1	0.13	0.16	0.12	0.08	0.03	0.12	0.16	0.1	0.09
RE3	0.11	0.05	0.03	0.07	0.09	0.1	0.14	0.13	0.05	0.03	0.09	0.13	0.1	0.1
RE4	0.14	0.07	0.08	0.07	0.14	0.18	0.17	0.11	0.13	0.04	0.15	0.13	0.16	0.15
RE5	0.08	0.07	0.07	0.06	0.04	0.12	0.11	0.1	0.05	0.1	0.1	0.1	0.09	0.12
RE6	0.18	0.09	0.12	0.16	0.15	0.11	0.2	0.12	0.1	0.07	0.19	0.17	0.19	0.13
RE7	0.06	0.03	0.07	0.04	0.04	0.07	0.03	0.06	0.03	0.01	0.11	0.06	0.07	0.07
RE8	0.03	0.01	0.06	0.02	0.02	0.03	0.03	0.01	0.01	0.01	0.04	0.03	0.05	0.02
RE9	0.2	0.1	0.13	0.24	0.17	0.23	0.22	0.09	0.08	0.04	0.22	0.21	0.2	0.18
RE10	0.09	0.05	0.05	0.06	0.16	0.13	0.12	0.06	0.04	0.03	0.11	0.07	0.13	0.08
RE11	0.22	0.09	0.11	0.18	0.16	0.2	0.21	0.1	0.11	0.06	0.15	0.2	0.23	0.17
RE12	0.28	0.18	0.1	0.2	0.14	0.22	0.2	0.15	0.14	0.05	0.2	0.23	0.2	0.18
RE13	0.22	0.18	0.13	0.2	0.16	0.21	0.22	0.1	0.13	0.06	0.22	0.23	0.19	0.14
RE14	0.21	0.11	0.14	0.19	0.16	0.26	0.21	0.17	0.17	0.05	0.23	0.2	0.2	0.1
